# Supplementary material for: MFP-MFL: Leveraging Graph Attention and Multi-Feature Integration for Superior Multifunctional Bioactive Peptide Prediction
Source: Int J Mol Sci. 2025 Feb 4;26(3):1317. doi: 10.3390/ijms26031317 (PMC11818429; doi:10.3390/ijms26031317)
Supplement: Supplementary file 1 [file ijms-26-01317-s001.zip]

Archive with 1 entries (1 files):
- ijms-3404496-supplementary.pdf
